# Supplementary material for: Concentric Magnetic Structures for Magnetophoretic Bead Collection, Cell Trapping and Analysis of Cell Morphological Changes Caused by Local Magnetic Forces
Source: PLoS One. 2015 Aug 13;10(8):e0135299. doi: 10.1371/journal.pone.0135299 (PMC4536140; doi:10.1371/journal.pone.0135299)
Supplement: S2 Video — (ZIP) [file pone.0135299.s007.zip]

Archive with 1 entries (1 files):
- S2.wmv
